# Supplementary material for: Periodontal Indices as Predictors of Cognitive Decline: Insights from the PerioMind Colombia Cohort
Source: Biomedicines. 2025 Jan 15;13(1):205. doi: 10.3390/biomedicines13010205 (PMC11760870; doi:10.3390/biomedicines13010205)
Supplement: Supplementary file 1 [file biomedicines-13-00205-s001.zip]

Archive with 1 entries (1 files):
- biomedicines-3411802-supplementary/Supplementary_tables.pdf
